# Supplementary material for: IgGκ Signal Peptide Enhances the Efficacy of an Influenza Vector Vaccine against Respiratory Syncytial Virus Infection in Mice
Source: Int J Mol Sci. 2023 Jul 14;24(14):11445. doi: 10.3390/ijms241411445 (PMC10380829; doi:10.3390/ijms241411445)
Supplement: Supplementary file 1 [file ijms-24-11445-s001.zip]

Archive with 1 entries (1 files):
- ijms-2480686-supplementary.pdf
